# Supplementary material for: Polyamines (PAs) but not small peptides with closely spaced positively charged groups interact with DNA and RNA, but they do not represent a relevant buffer system at physiological pH values
Source: PLoS One. 2024 Jul 25;19(7):e0304658. doi: 10.1371/journal.pone.0304658 (PMC11271873; doi:10.1371/journal.pone.0304658)
Supplement: S1 File — (XLSX) [file pone.0304658.s001.xlsx]

## Sheet: Übersicht
Detemination of pKas of natural and syntheticc polyamines
compound		putrescine x 2 HCl	spermidine x 3 HCl	spermine x 4 HCl	Nac-spermine x 3 HCl	Lysin	tri-Lys	tetra-Lys	penta-Lys	DNA (bp)
										12 mg/ml
FW		161.07	254.63	348.19	353.76	146.2	402.53	530.7	658.85	Ø 308
10 mM		161 mg/100 ml	254 mg/100 ml	348 mg/100 ml	353 mg/100 ml		6,9 mg/1725 µl	2,98 mg/552 µl	3.37 mg/510 µl
		45,5 mg/28,3 ml	36,6 mg/ 14,4 ml	68,1 mg/ 19,6 ml		theor.	402.6	530.8	659
50 mM	g/L	8.0535	12.7315	17.4095	17.688	7.31	20.1265	26.535	32.9425	<40 mM
100 mM				48,57 mg/ 1,395 ml				7,02 mg/135 µl
10 mM	g/L	1.6107	2.5463	3.4819	3.5376	1.462	4.0253	5.307	6.5885	1:4
10 mM	mg/ml	1.6107	2.5463	3.4819	3.5376	1.462	4.0253	5.307	6.5885	3
	mg/500 µl	0.80535	1.27315	1.74095	1.7688	0.731	2.01265	2.6535	3.29425	125 µl / 500 µl
10 mM	10 ml	16.107	25.463	34.819	35.376	14.62
Spermine (10 mM) in 2 mM HCl
	5 µmoles	500 µl		1.0 µmole/step	1.0 µmole/10 µl		100 mM Lauge

## Sheet: Spm-alt
50 mM spermine in 10 mM HCl
	spermine	HCl
0	2.34
1	4.32
2	7.51648
3	7.93407
4	8.18681
5	8.37363
6	8.52747
7	8.65934
8	8.79121
9	8.9011
10	9.01099
11	9.12088
12	9.23077
13	9.32967
14	9.43956
15	9.54945
16	9.63736
17	9.74725
18	9.87912
19	9.97802
20	10.0989
21	10.2198
22	10.3516
23	10.4725
24	10.5934
25	10.7143
26	10.8242
27	10.9341
28	11.044
29	11.1429
30	11.2418
31	11.3516
32	11.4505
33	11.5604
34	11.6703
35	11.7802
36	11.8901
37	12.011
38	12.1538
39	12.2967	HCl only
40	12.4286	12.4066
41	12.5824	12.7802
42	12.7253	13
43	12.8681	13.1319
44	12.978	13.2308
45	13.0879	13.3187
46	13.1648	13.3736
47	13.2418	13.4396
48	13.3077	13.4945
49	13.3626
50	13.4176

## Sheet: Put-10mM
10 mM Putrescine in 2mM HCl
Step	pH	µL 100mM NaOH
0	2.62	0
1	3.52	10
2	8.66	20
3	9.15	30
4	9.42	40
5	9.7	50
6	9.95	60
7	10.24	70
8	10.47	80
10 mM Putrescine in 2mM HCl
Step	pH	µL 100mM NaOH
0	2.66	0
1	2.96	5
2	7.07	10
3	8.49	15
4	8.85	20
5	9.09	25
6	9.33	30
7	9.47	35
8	9.61	40
9	9.77	45
10	9.9	50
11	10.08	55
12	10.35	60
13	10.53	65
14	10.54	70
15	10.58	75
16	10.73	80
17	10.83	85
18	10.91	90

## Sheet: Spd-10mM
10 mM Spermidine in 2mM HCl
Step	pH	µL 100mM NaOH
0	2.76	0
1	6.2	10
2	7.67	20
3	8.06	30
4	8.29	40
5	8.64	50
6	8.96	60
7	9.24	70
8	9.56	80
9	9.79	90
10	10	100
11	10.18	110
12	10.41	120

## Sheet: Spm-10mM
10 mM Spermine in 2mM HCl
Step	pH	µL 100mM NaOH
0	2.76	0
1	5.89	10
2	7.23	20
3	7.57	30
4	7.85	40
5	8.07	50
6	8.27	60
7	8.47	70
8	8.68	80
9	8.86	90
10	9.07	100
11	9.34	110
12	9.54	120
13	9.71	130
14	9.95	140
15	10.08	150
16	10.3	160
17	10.49	170

## Sheet: HCl-Ges1
	2mM HCl
	Step	pH	µL 100mM NaOH
	0	2.97	0
	1	10.92	10
	2	11.47	20
	3	11.68	30
	4	11.78	40
	5	11.87	50
	6	11.95	60
	7	12	70
	8	12.05	80
	Step	HCl	Put	Spd	Spm
	0	2.97	2.66	2.76	2.76
	1	10.92	2.96	6.2	5.89
	2	11.47	7.07	7.67	7.23
	3	11.68	8.49	8.06	7.57
	4	11.78	8.85	8.29	7.85
	5	11.87	9.09	8.64	8.07
	6	11.95	9.33	8.96	8.27
	7	12	9.47	9.24	8.47
	8	12.05	9.61	9.56	8.68
	9		9.77	9.79	8.86
	10		9.9	10	9.07
	11		10.08	10.18	9.34
	12		10.35	10.41	9.54
	13		10.53		9.71
	14		10.54		9.95
	15		10.58		10.08
	16		10.73		10.3
	17		10.83		10.49

## Sheet: Spm-small
10 mM Spermine in 5 mM HCl
10 mM Spmx4Cl:		16.1 mg /10 ml		5 µmoles	in 500 µl
siehe Übersicht
500 mM NaOH		5 µmole/10 µl		2 µl	1 µmole
Step	pH	µL 500 mM NaOH
0	1.86	0
1	2.14	2
2	2.61	4
3	6.65	6
4	7.33	8
5	7.67	10
6	7.92	12
7	8.16	14
8	8.4	16
9	8.59	18
10	8.83	20
11	9.03	22
12	9.27	24
13	9.51	26
14	9.76	28
15	10	30
16	10.2	32
17	10.42	34
18	10.61	36
19	10.8	38
20	10.97	40
21	11.16	42
22	11.33	44
23	11.49	46
24	11.66	48
25	11.75	50

## Sheet: TriLys
10 mM Tri-Lys in 5 mM HCl					siehe Übersicht
10 mM Tri-Lys:		6,9 mg/1725 µl		5 µmoles	in 500 µl
500 mM NaOH		5 µmole/10 µl		2 µl	1 µmole
Step	pH	µL 500 mM NaOH
0	4.97	0
1	5.58	2
2	6.01	4
3	6.61	6
4	7.18	8
5	8.14	10
6	9.28	12
7	9.73	14
8	10.06	16
9	10.28	18
10	10.49	20
11	10.7	22
12	10.9	24
13	11.06	26
14	11.27	28
15	11.42	30
16	11.58	32
17	11.7	34
18	11.81	36
19	11.91	38
20	11.98	40

## Sheet: TetraLys
10 mM Tetra-Lys in 5 mM HCl					siehe Übersicht
10 mM Tetra-Lys:		2.98 mg/552 µl		5 µmoles	in 500 µl
500 mM NaOH		5 µmole/10 µl		2 µl	1 µmole
Step	pH	µL 500 mM NaOH
0	4.62	0
1	4.83	2
2	5.04	4
3	5.34	6
4	5.87	8
5	6.48	10
6	7.15	12
7	8.48	14
8	9.27	16
9	9.64	18
10	9.94	20
11	10.18	22
12	10.38	24
13	10.59	26
14	10.75	28
15	10.99	30
16	11.15	32
17	11.36	34
18	11.52	36
19	11.66	38
20	11.8	40

## Sheet: PentaLys
10 mM Penta-Lys in 5 mM HCl					siehe Übersicht
10 mM Penta-Lys:		3.37 mg/510 µl		5 µmoles	in 500 µl
500 mM NaOH		5 µmole/10 µl		2 µl	1 µmole
Step	pH	µL 500 mM NaOH
0	5.1	0
1	5.54	2
2	5.98	4
3	6.51	6
4	7.21	8
5	8.35	10
6	8.96	12
7	9.32	14
8	9.58	16
9	9.76	18
10	9.93	20
11	10.1	22
12	10.24	24
13	10.39	26
14	10.54	28
15	10.68	30
16	10.84	32
17	10.97	34
18	11.13	36
19	11.26	38
20	11.42	40

[truncated: 8 more sheets: DNA, 50 mM HCl, DNA - neu, DNA + Spermine, DNA + Spermine x2, DNA + Tetralysine, DNA + Tetralysine x2, Vergleich - DNA]
