# Supplementary material for: Polyamines (PAs) but not small peptides with closely spaced positively charged groups interact with DNA and RNA, but they do not represent a relevant buffer system at physiological pH values
Source: PLoS One. 2024 Jul 25;19(7):e0304658. doi: 10.1371/journal.pone.0304658 (PMC11271873; doi:10.1371/journal.pone.0304658)
Supplement: S2 File — (XLSX) [file pone.0304658.s002.xlsx]

## Sheet: Christian
SPM (mM)
0.1	0.2287	0.2275	SPM									0.1	0.1959	0.1894	PUT								0.1	0.4337	0.4248	SPD								DNA-Konz.		368.77			0.1	0.5216	0.5089	Tri-Lys
5	0.0516		Präzipitiert									0.3	0.1953	0.1855									5	0.364	0.6187									ohne Polyamine		358.73			5	0.566	0.568
10	0.0388	0.0908										0.5	0.1979	0.1932									10	0.2477	0.3987											669.51			10	0.5941	0.5914
20	0.0129	0.0178										1	0.1948										20	0.3872	0.3881											657.29			20	0.5685	0.3728
25	0.0173	0.0373										2	0.198	0.1936									25	0.4206	0.3982											433.69			25	0.582	0.5761
35	0.0104	0.0245										6	0.1951	0.2005									35	0.3519	0.3412											424.78			35	0.5955	0.6069
40	0.0115	0.0222										18.8	0.195	0.1934									40	0.2678	0.2937											541.77			40	0.5973	0.602
45	0.0103	0.0121										37.9	0.2027										45	0.1967	0.1381											539.3			45	0.5711	0.5584
												75.8	0.1926	0.1896																						435.05
0.1	0.2836	0.2806										94.2	0.1951	0.1948									0.1	0.4337	0.4248												492.099		0.1	0.5737	0.5645
0.3	0.3523	0.4129										132	0.1907	0.1961									0.3	0.6695	0.6573												ng/µl		0.3
0.5	0.4539	0.4462										151	0.204	0.2016									0.5	0.8089	0.7989														0.5	0.5573	0.5471
1	0.4622	0.5859										170	0.1887	0.1882									1	0.4312	0.5027														1	0.5654	0.5549
1.5	0.4005	0.5635																					1.5	0.3927	0.3996														1.5	0.5457	0.548
2	0.4741	0.5495																					2	0.3794	0.3835														2	0.5474	0.5527
2.5	0.3143	0.3682																					2.5	0.3901	0.3964														2.5	0.5602	0.5577
3	0.0812	0.1319	Präzipitiert																				3	0.3595	0.3888														3	0.5233	0.5298
4	0.1418	0.1409																					4	0.2082	0.2496														4	0.5215	0.5352
10	0.0388	0.0908																					5	0.364	0.6187														5	0.566	0.568
20	0.0129	0.0178																					10	0.2477	0.3987														10	0.5941	0.5914
25	0.0173	0.0373																					20	0.3872	0.3881														20	0.5685	0.3728
35	0.0104	0.0245																					25	0.4206	0.3982														25	0.582	0.5761
40	0.0115	0.0222																					35	0.3519	0.3412														35	0.5955	0.6069
45	0.0103	0.0121																					40	0.2678	0.2937														40	0.5973	0.602
																							45	0.1967	0.1381														45	0.5711	0.5584

## Sheet: neu-1
PUT	E-260-1	E-260-2				SPD	E-260-1	E-260-2				SPM	E-260-1	E-260-2			Lys3	E-260-1	E-260-2
0.1	0.1959	0.1894				0.1	0.4337	0.4248				0.1	0.2836	0.2806			0.1	0.5737	0.5645
0.3	0.1953	0.1855				0.3	0.6695	0.6573				0.3	0.3523	0.4129			0.3
0.5	0.1979	0.1932				0.5	0.8089	0.7989				0.5	0.4539	0.4462			0.5	0.5573	0.5471
1	0.1948					1	0.4312	0.5027				1	0.4622	0.5859			1	0.5654	0.5549
2	0.198	0.1936				1.5	0.3927	0.3996				1.5	0.4005	0.5635			1.5	0.5457	0.548
6	0.1951	0.2005				2	0.3794	0.3835				2	0.4741	0.5495			2	0.5474	0.5527
18.8	0.195	0.1934				2.5	0.3901	0.3964				2.5	0.3143	0.3682			2.5	0.5602	0.5577
37.9	0.2027					3	0.3595	0.3888				3	0.0812	0.1319			3	0.5233	0.5298
75.8	0.1926	0.1896				4	0.2082	0.2496				4	0.1418	0.1409			4	0.5215	0.5352
94.2	0.1951	0.1948				5	0.364	0.6187				10	0.0388	0.0908			5	0.566	0.568
132	0.1907	0.1961				10	0.2477	0.3987				20	0.0129	0.0178			10	0.5941	0.5914
151	0.204	0.2016				20	0.3872	0.3881				25	0.0173	0.0373			20	0.5685	0.3728
170	0.1887	0.1882				25	0.4206	0.3982				35	0.0104	0.0245			25	0.582	0.5761
						35	0.3519	0.3412				40	0.0115	0.0222			35	0.5955	0.6069
						40	0.2678	0.2937				45	0.0103	0.0121			40	0.5973	0.602
						45	0.1967	0.1381									45	0.5711	0.5584

## Sheet: neu-2
Figure 2: Supplemental information
	PUT	E-mittel	E-260-1	E-260-2		SPD	E-260	E-260-1	E-260-2			SPM	E-260	E-260-1	E-260-2			Lys3	E-260	E-260-1	E-260-2
0.1	0.3853	0.19265	0.1959	0.1894		0.1	0.42925	0.4337	0.4248			0.1	0.2821	0.2836	0.2806			0.1	0.5691	0.5737	0.5645
0.3	0.3808	0.1904	0.1953	0.1855		0.3	0.6634	0.6695	0.6573			0.3	0.3826	0.3523	0.4129			0.5	0.5522	0.5573	0.5471
0.5	0.3911	0.19555	0.1979	0.1932		0.5	0.8039	0.8089	0.7989			0.5	0.45005	0.4539	0.4462			1	0.56015	0.5654	0.5549
1	0.3896	0.1948	0.1948	0.1948		1	0.46695	0.4312	0.5027			1	0.52405	0.4622	0.5859			1.5	0.54685	0.5457	0.548
2	0.3916	0.1958	0.198	0.1936		1.5	0.39615	0.3927	0.3996			1.5	0.482	0.4005	0.5635			2	0.55005	0.5474	0.5527
6	0.3956	0.1978	0.1951	0.2005		2	0.38145	0.3794	0.3835			2	0.5118	0.4741	0.5495			2.5	0.55895	0.5602	0.5577
18.8	0.3884	0.1942	0.195	0.1934		2.5	0.39325	0.3901	0.3964			2.5	0.34125	0.3143	0.3682			3	0.52655	0.5233	0.5298
37.9	0.4054	0.2027	0.2027	0.2027		3	0.37415	0.3595	0.3888			3	0.10655	0.0812	0.1319			4	0.52835	0.5215	0.5352
75.8	0.3822	0.1911	0.1926	0.1896		4	0.2289	0.2082	0.2496			4	0.14135	0.1418	0.1409			5	0.567	0.566	0.568
94.2	0.3899	0.19495	0.1951	0.1948		5	0.49135	0.364	0.6187			10	0.0648	0.0388	0.0908			10	0.59275	0.5941	0.5914
132	0.3868	0.1934	0.1907	0.1961		10	0.3232	0.2477	0.3987			20	0.01535	0.0129	0.0178			20	0.47065	0.5685	0.3728
151	0.4056	0.2028	0.204	0.2016		20	0.38765	0.3872	0.3881			25	0.0273	0.0173	0.0373			25	0.57905	0.582	0.5761
170	0.3769	0.18845	0.1887	0.1882		25	0.4094	0.4206	0.3982			35	0.01745	0.0104	0.0245			35	0.6012	0.5955	0.6069
						35	0.34655	0.3519	0.3412			40	0.01685	0.0115	0.0222			40	0.59965	0.5973	0.602
						40	0.28075	0.2678	0.2937			45	0.0112	0.0103	0.0121			45	0.56475	0.5711	0.5584
						45	0.1674	0.1967	0.1381
